# Supplementary material for: The protective value of a defensive display varies with the experience of wild predators
Source: Sci Rep. 2019 Jan 24;9:463. doi: 10.1038/s41598-018-36995-9 (PMC6346059; doi:10.1038/s41598-018-36995-9)
Supplement: Supplementary file 1 — Supplementary Dataset 1 [file 41598_2018_36995_MOESM1_ESM.csv]

date	site	site_binary	location	magpie	tmt	treat	presentation	cheese	land_no_colour	pres_look	pres_approach	pres_attack	pres_kill	pres_eat	response	pres_look_time	pres_approach_time	pres_attack_time	pres_kill_time	pres_eat_time	pres_display_time	pres_peck1_postdisplay	poss_escape_time	pres_food	display_approach	display_subj	katy_attack_location	katy_processed	pres_stop_time	pres_survive
27/3/16	sydney	1	Lysaght Park, Chiswick Tree 1	44	k	katydid	1	1	1	1	0	0	0	0	look	0:02:23	NA	NA	NA	NA	NA	NA	NA	0	NA	NA	NA	NA	NA	1
31/3/16	sydney	1	Neera Rd, Umina Beach	68	k	katydid	1	1	1	1	0	0	0	0	look	0:02:11	NA	NA	NA	NA	NA	NA	NA	0	NA	NA	NA	NA	just looked and ignored	1
27/3/16	sydney	1	Sydney Uni	40	k	katydid	1	1	1	1	1	0	0	0	approach	0:01:01	NA	NA	NA	NA	0:02:05	NA	NA	0	1	NA	NA	NA	0:02:11	1
30/3/16	sydney	1	Umina Oval	65	k	katydid	1	1	1	1	1	0	0	0	approach	0:01:23	NA	NA	NA	NA	NA	NA	NA	0	0	NA	NA	NA	keeps looking over at it_?	1
30/3/16	sydney	1	McLaurin St, Umina Beach	61a	k	katydid	1	1	1	1	1	0	0	0	approach	0:01:40	NA	NA	NA	NA	NA	NA	NA	0	0	NA	NA	NA	just looked and ignored	1
23/3/16	sydney	1	Granny Smith Memorial Park	1	k	katydid	1	1	1	1	1	1	1	0	kill	0:01:50	NA	0:01:54	NA	NA	0:01:55	0:01:56	1	0	0	1	ab	1	0:05:01	0
23/3/16	sydney	1	McCauley Park	4	k	katydid	1	1	1	1	1	1	0	0	attack	0:02:00	NA	0:02:02	NA	NA	0:02:05	0:02:13	9	0	0	1	NA	0	0:02:40	1
24/3/16	sydney	1	Next to Hobartville Primary School	7	k	katydid	1	1	1	1	1	1	0	0	attack	0:01:14	NA	0:01:44	NA	NA	0:01:38	0:01:44	6	0	1	NA	NA	0	0:02:03	1
25/3/16	sydney	1	Macquarie Uni near MGSM	14	k	katydid	1	1	1	1	1	1	0	0	attack	0:01:05	NA	0:01:59	NA	NA	0:02:00	0:02:01	1	0	0	1	wings? Can't tell	0	0:02:10	1
25/3/16	sydney	1	Talavera Rd	17	k	katydid	1	1	1	1	1	1	1	0	kill	0:10:02	NA	0:10:03	NA	NA	0:10:05	0:10:13	9	0	0	1	abdomen mostly?	1	0:12:00	0
25/3/16	sydney	1	Macquarie Theatre	19	k	katydid	1	1	1	1	1	1	1	0	kill	0:02:15	NA	0:02:29	NA	NA	0:02:29	0:02:30	1	0	0	1	NA	1	0:06:24	0
25/3/16	sydney	1	Macquarie Theatre	20	k	katydid	1	1	1	1	1	1	1	0	kill	0:09:43	NA	0:09:49	NA	NA	0:10:07	0:10:13	6	0	0	1	NA	1	0:11:05	0
26/3/16	sydney	1	Banjo Patterson Reserve	25	k	katydid	1	1	1	1	1	1	0	0	attack	NA	NA	0:05:20	NA	NA	0:05:24	NA	30	0	0	1	NA	0	0:05:24	1
26/3/16	sydney	1	Banjo Patterson Reserve	26	k	katydid	1	1	1	1	1	1	0	0	attack	0:07:47	NA	0:07:49	NA	NA	0:07:51	0:07:53	2	0	0	1	wings and abdomen	0	0:08:13	1
26/3/16	sydney	1	Near West Pymble Park	27	k	katydid	1	1	1	1	1	1	0	0	attack	0:00	NA	0:00:49	NA	NA	0:00:52	NA	30	0	0	1	NA	0	0:00:54	1
26/3/16	sydney	1	Turramurra Field	30	k	katydid	1	1	1	1	1	1	0	0	attack	0:00:17	NA	0:00:50	NA	NA	0:00:50	NA	30	0	0	1	NA	0	0:00:57	1
27/3/16	sydney	1	Gladesville Reserve carpark	33	k	katydid	1	1	1	1	1	1	0	0	attack	NA	NA	0:04:42	NA	NA	0:04:42	NA	30	0	0	1	NA	0	0:04:52	1
27/3/16	sydney	1	Armatidge Reserve, Chiswick	36	k	katydid	1	1	1	1	1	1	0	0	attack	0:01:41	NA	0:02:35	NA	NA	0:02:35	0:02:41	6	0	0	1	NA	0	0:03:04	1
27/3/16	sydney	1	Lysaght Park, Chiswick Tree 2	45	k	katydid	1	1	1	1	1	1	0	0	attack	0:02:32	NA	0:03:21	NA	NA	0:03:21	0:03:22	1	0	0	1	NA	0	0:03:32	1
29/3/16	sydney	1	Waverly near Epping reserve	54	k	katydid	1	1	1	1	1	1	0	0	attack	0:01:44	NA	0:01:56	NA	NA	0:01:56	0:02:02	6	0	0	1	wi, abd	NA	0:02:08	1
29/3/16	sydney	1	Mitchell Rd, somewhere	58	k	katydid	1	1	1	1	1	1	1	0	kill	0:01:02	NA	0:01:43	NA	NA	NA	NA	NA	0	0	1	wi, pron	1	NA	0
30/3/16	sydney	1	Umina Caravan Park	64	k	katydid	1	1	1	1	1	1	1	0	kill	0:00:55	NA	0:01:15	0:01:42	NA	0:01:18	0:01:19	1	0	0	1	wi	0	0:01:42	0
31/3/16	sydney	1	Tapestry Way, Umina Beach	67	k	katydid	1	1	1	1	1	1	0	0	attack	0:01:06	NA	0:01:18	NA	NA	0:01:18	0:01:21	3	0	0	1	NA	1	0:02:11	1
31/3/16	sydney	1	cnr Burdett Pl, Unima Beach	69	k	katydid	1	1	1	1	1	1	0	0	attack	0:00:55	NA	0:01:37	NA	NA	0:01:56	0:01:59	3	0	0	1	NA	0	0:01:59	1
31/3/16	sydney	1	Tapestry Way, Umina Beach	71	k	katydid	1	1	1	1	1	1	1	0	kill	0:00:16	NA	0:00:17	0:00:58	NA	0:00:18	0:00:19	1	0	0	1	NA	1	0:01:30	0
31/3/16	sydney	1	end Burdett Pl, Umina Beach	72	k	katydid	1	1	1	1	1	1	1	0	kill	0:00:44	NA	0:01:40	NA	NA	0:01:41	0:01:42	1	0	0	1	ad, head, wing	1	0:02:13	0
31/3/16	sydney	1	Tapestry Way, Umina Beach	75	k	katydid	1	1	1	1	1	1	1	1	eat	0:00:38	NA	0:00:51	NA	0:02:16	0:00:54	0:00:56	2	1	0	1	NA	1	0:02:17	0
30/3/16	sydney	1	Jumbuck Cres, Woy Woy	60b	k	katydid	1	1	1	1	1	1	0	0	attack	7:41	NA	0:07:49	NA	NA	0:07:52	0:07:54	2	0	0	1	ab	0	0:07:58	1
30/3/16	sydney	1	McLaurin St, Umina Beach	61b	k	katydid	1	1	1	1	1	1	1	0	kill	0:04:58	NA	0:05:03	NA	NA	0:05:05	0:05:06	1	0	0	1	NA	1	0:06:15	0
18/4/16	thredbo	0	Tom groggin	61a	k	katydid	1	1	1	1	1	0	0	0	approach	0:00:53	0:01:29	NA	NA	NA	NA	NA	NA	0	1	NA	NA	NA	NA	1
21/4/16	thredbo	0	Thredbo golf course - top family	70a	k	katydid	1	1	1	1	1	0	0	0	approach	0:03:37	0:03:50	NA	NA	NA	NA	NA	NA	0	0	NA	NA	NA	NA	1
23/3/16	thredbo	0	Llittle Thredbo Way, Crackenback	3	k	katydid	1	1	NA	1	1	1	0	0	attack	NA	NA	0:09:30	NA	NA	0:09:30	0:09:34	NA	0	0	1	ab, w	0	10:00:00	1
26/3/16	thredbo	0	Llittle Thredbo Way, Crackenback	6	k	katydid	1	1	NA	1	1	1	1	1	eat	0:00:44?	NA	0:01:53	NA	0:05:02	0:01:53	0:02:00	8	1	1	1	ab, leg	1	0:05:02	0
27/3/16	thredbo	0	Bullocks drive, Crackenback	9	k	katydid	1	1	NA	1	1	1	1	1	eat	0:01:12	0:01:19	0:01:20	0:02:00	0:02:00	NA	NA	0	1	1	1	neck, ab, leg	1	0:02:00	0
27/3/16	thredbo	0	Thredbo golf course - bottom family	12	k	katydid	1	1	NA	1	1	1	1	1	eat	NA	0:00:36	0:00:52	0:00:54	0:00:54	NA	NA	0	1	0	1	ab, neck	1	0:00:54	0
29/4/16	thredbo	0	Thredbo family 1	15	k	katydid	1	1	NA	1	1	1	0	0	attack	NA	0:01:52	0:01:58	NA	NA	0:01:58	0:02:15	17	0	0	1	pron	0	0:02:15	1
29/4/16	thredbo	0	Dead horse gap/ Cascade Track	17	k	katydid	1	1	NA	1	1	1	0	0	attack	0:01:42	0:01:43	0:01:44	NA	NA	NA	NA	NA	0	0	NA	NA	1	NA	1
31/3/16	thredbo	0	Thredbo golf course - middle family	21	k	katydid	1	1	NA	1	1	1	1	1	eat	0:05:54	0:05:54	0:05:57	0:06:14	0:06:14	0:05:59	NA	NA	1	0	1	pron, wings	1	0:06:14	0
1/3/16	thredbo	0	Woodrow ridge, Thredbo	24	k	katydid	1	1	1	1	1	1	1	1	eat	0:00:32	0:00:32	0:00:34	0:01:02	0:01:02	0:00:56	0:00:56	0	1	0	1	wings, can't tell	1	0:01:02	0
6/4/16	thredbo	0	Talbingo golf course	27	k	katydid	1	NA	NA	1	1	1	1	0	kill	0:00:23	0:00:42	0:00:58	NA	NA	0:01:32	0:01:34	2	0	0	1	wings, pron	1	0:02:34	0
6/4/16	thredbo	0	Talbingo golf course	30	k	katydid	1	1	1	1	1	1	0	0	attack	0:00:36	0:00:36	0:00:40	NA	NA	0:00:41	0:00:51	10	0	NA	1	ab	0	0:01:17	1
6/4/16	thredbo	0	Talbingo caravan park	33	k	katydid	1	1	1	1	1	1	1	0	kill	0:00:11	0:00:12	0:00:15	NA	NA	0:00:16	0:00:18	2	1	0	1	wi, ab	NA	vid 1 + 0:00:53	0
7/4/16	thredbo	0	Talbingo petrol station	36	k	katydid	1	1	1	1	1	1	1	1	eat	0:00:17	0:00:17	0:00:18	NA	0:02:52	0:00:23	0:00:25	2	1	0	1	wi, ab	1	0:00:36	0
7/4/16	thredbo	0	Talbingo primary school	39	k	katydid	1	1	1	1	1	1	1	0	kill	0:00:18	0:02:09	0:02:11	NA	NA	0:02:11	0:02:23	12	0	0	1	wi, ab, pron	1	0:08:26	0
8/4/16	thredbo	0	Jounama creek, Talbingo	45	k	katydid	1	1	flash on landing	1	1	1	0	0	attack	0:00:56	0:00:57	0:01:09	NA	NA	0:01:10	0:01:11	1	1	0	1	wing, leg, ?	1	NA	1
12/4/16	thredbo	0	Golf Course, Crackenback	51	k	katydid	1	NA	1	1	1	1	1	0	kill	0:00:53	0:00:53	0:00:56	NA	NA	0:01:06	0:01:07	1	0	0	1	NA	1	0:02:32	0
Jess video	thredbo	0	Ski tube	56	k	katydid	1	1	NA	1	1	1	1	1	eat	NA	0:04:22	0:04:28	NA	0:06:56	0:04:33	0:04:34	1	1	0	1	pron	1	0:06:56	0
18/4/16	thredbo	0	Geehi camp ground, entrance	59	k	katydid	1	1	NA	1	1	1	0	0	attack	0:01:03	0:01:03	0:01:17	NA	NA	0:01:17	0:01:21	4	0	0	1	ab	0	0:01:22	1
20/4/16	thredbo	0	Geehi camp ground, entrance	63	k	katydid	1	1	1	1	1	1	1	0	kill	NA	0:02:50	0:02:53	NA	NA	0:02:54	0:02:55	1	0	0	1	pron	1	0:00:50	0
21/4/16	thredbo	0	Ski tube	67	k	katydid	1	1	flash on landing but stopped	1	1	1	1	1	eat	0:02:14	0:02:36	0:03:02	NA	0:03:55	0:03:03	0:03:04	1	1	0	1	pron? ab?	0	0:03:55	0
21/4/16	thredbo	0	Thredbo golf course - top family	70b	k	katydid	1	1	1	1	1	1	1	1	eat	NA	NA	0:02:18	NA	0:03:11	0:02:19	NA	NA	1	0	1	pron?	1	0:03:11	0
23/4/16	thredbo	0	Ski tube	75	k	katydid	1	1	1	1	1	1	1	1	eat	0:01:21	0:01:21	0:01:26	NA	0:02:40	0:01:49	0:01:49	0	1	0	1	pron?	1	0:02:40	0
23/4/16	thredbo	0	Little Thredbo Way, Crackenback	77	k	katydid	1	1	1	1	1	1	1	1	eat	0:01:16	0:01:16	0:01:32	NA	0:02:15	0:01:36	0:01:38	2	1	0	1	head	1	0:02:15	0
16/4/16	thredbo	0	Tom groggin	60	k	katydid	1	1	small flash on landing	1	1	1	1	1	eat	0:00:59	0:01:12	0:01:21	NA	NA	0:01:16	0:01:20	4	1	1	1	leg, abd, pron	1	0:04:02	0
25/3/16	sydney	1	Baronia Park	23	k	katydid	1	NA	NA	1	0	0	0	0	look	NA	NA	NA	NA	NA	NA	NA	NA	0	NA	NA	NA	NA	NA	NA
24/3/16	sydney	1	Hawkesbury Campus cnr Vines & Londonderry	47	k	katydid	1	1	NA	1	0	0	0	0	look	NA	NA	NA	NA	NA	NA	NA	NA	0	NA	NA	NA	NA	NA	NA
25/3/16	sydney	1	Frances Rd, Putney	48	k	katydid	1	NA	NA	1	0	0	0	0	look	NA	NA	NA	NA	NA	NA	NA	NA	NA	NA	NA	NA	NA	NA	NA
29/3/16	sydney	1	Centennial Park 2	49	k	katydid	1	NA	NA	1	0	0	0	0	look	NA	NA	NA	NA	NA	NA	NA	NA	0	0	0	NA	NA	NA	NA
30/3/16	sydney	1	Jumbuck Cres, Woy Woy	60a	k	katydid	1	1	1	1	1	1	0	0	attack	NA	NA	0:04:07	NA	NA	NA	NA	NA	0	0	NA	NA	NA	0:04:08	1
25/3/16	sydney	1	Frances Rd, Putney	10	k	katydid	1	NA	NA	1	0	0	0	0	look	NA	NA	NA	NA	NA	NA	NA	NA	0	NA	NA	NA	NA	NA	NA
25/3/16	sydney	1	Frances Rd, Putney	11	k	katydid	1	NA	NA	1	0	0	0	0	look	NA	NA	NA	NA	NA	NA	NA	NA	NA	NA	NA	NA	NA	NA	NA
6/4/16	thredbo	0	Talbingo golf course	30a	k	katydid	1	NA	1	1	1	1	1	1	eat	NA	0:03:03	0:03:07	NA	0:11	0:03:08	0:03:12	4	1	NA	1	pron	1	0:11:24	0
8/4/15	thredbo	0	Jounama creek, Talbingo	42	k	katydid	1	1	flash on landing	1	1	1	1	0	kill	NA	0:01:01	0:01:05	NA	NA	NA	NA	NA	0	0	NA	NA	1	vids a, b, c +	0
8/4/16	thredbo	0	Yarangobilly	48	k	katydid	1	NA	flash on landing	1	1	1	1	1	eat	0:00:20	0:00:20	0:00:20	0:00:44	0:00:45	NA	NA	NA	1	NA	NA	NA	1	0:00:45	0
27/3/16	sydney	1	Armatidge Reserve, Chiswick	37	k	katydid	1	1	NA	1	1	1	0	0	attack	0:03:56	NA	0:04:09	NA	NA	0:04:12	0:04:13	1	0	NA	1	ab, wings,	0	NA	NA
19/4/16	thredbo	0	Tom groggin	61b	k	katydid	1	NA	1	1	1	1	1	1	eat	0:02:04	NA	0:02:07	NA	NA	NA	0:02:14	NA	1	NA	1	NA	1	0:05:53	0
23/3/16	sydney	1	Gannan Reserve	3	b	ball	1	1	NA	1	0	0	0	0	look	0:01:24	NA	NA	NA	NA	NA	NA	NA	0	NA	NA	NA	NA	0:01:27	NA
24/3/16	sydney	1	Tamplin Field	6	b	ball	1	1	NA	1	0	0	0	0	look	0:01:11	NA	NA	NA	NA	NA	NA	NA	0	NA	NA	NA	NA	0:01:13	NA
25/3/16	sydney	1	Macquarie Theatre	19	b	ball	1	1	NA	1	1	0	0	0	approach	0:01:32	0:01:32	NA	NA	NA	NA	NA	NA	0	NA	NA	NA	NA	0:01:40	NA
26/3/16	sydney	1	Banjo Patterson Reserve	25	b	ball	1	1	NA	1	0	0	0	0	look	0:00:44	NA	NA	NA	NA	NA	NA	NA	0	NA	NA	NA	NA	0:00:47	NA
26/3/16	sydney	1	Commenara Playing fields	29	b	ball	1	1	NA	1	0	0	0	0	look	0:01:34	NA	NA	NA	NA	NA	NA	NA	0	NA	NA	NA	NA	0:01:35	NA
26/3/16	sydney	1	Turranurra Station park	32	b	ball	1	1	NA	1	0	0	0	0	look	0:00:43	NA	NA	NA	NA	NA	NA	NA	0	NA	NA	NA	NA	0:00:43	NA
27/3/16	sydney	1	Bicenntenial Park, Glebe near tree	39	b	ball	1	1	NA	1	0	0	0	0	look	0:00:40	NA	NA	NA	NA	NA	NA	NA	0	NA	NA	NA	NA	0:00:41	NA
29/3/16	sydney	1	Waverly near Epping reserve	55	b	ball	1	1	NA	1	0	0	0	0	look	0:01:12	NA	NA	NA	NA	NA	NA	NA	0	NA	NA	NA	NA	0:01:13	NA
30/3/16	sydney	1	Umina Oval (playground end)	63	b	ball	1	1	NA	1	1	0	0	0	approach	0:03:11	NA	NA	NA	NA	NA	NA	NA	0	NA	NA	NA	NA	0:03:11	NA
31/3/16	sydney	1	Tapestry Way, Umina Beach	74	b	ball	1	1	NA	1	0	0	0	0	look	0:01:10	NA	NA	NA	NA	NA	NA	NA	0	NA	NA	NA	NA	0:01:10	NA
25/3/16	sydney	1	Macquarie Uni Bar	13	b	ball	1	1	NA	1	0	0	0	0	look	0:00:37	NA	NA	NA	NA	NA	NA	NA	0	NA	NA	NA	NA	0:00:43	NA
25/3/16	sydney	1	Talavera Rd	16	b	ball	1	1	NA	1	0	0	0	0	look	0:05:41	NA	NA	NA	NA	NA	NA	NA	0	NA	NA	NA	NA	0:05:43	NA
25/3/16	sydney	1	Baronia Park	22	b	ball	1	1	NA	1	1	0	0	0	approach	0:06:35	0:06:38	NA	NA	NA	NA	NA	NA	0	NA	NA	NA	NA	0:06:41	NA
27/3/16	sydney	1	Brett Park, Drummoyne	35	b	ball	1	1	NA	1	0	0	0	0	look	0:00:38	NA	NA	NA	NA	NA	NA	NA	0	NA	NA	NA	NA	0:00:43	NA
24/3/16	sydney	1	Hawkesbury Campus cnr Vines & Londonderry	46	b	ball	1	1	NA	1	1	1	0	0	attack	0:05:31	0:05:31	0:05:45	NA	NA	NA	NA	NA	0	NA	NA	NA	NA	0:05:45	NA
31/3/16	thredbo	0	Thredbo golf course - middle family	19	b	ball	1	1	NA	1	1	0	0	0	approach	0:00:05	0:00:05	NA	NA	NA	NA	NA	NA	0	NA	NA	NA	NA	0:00:15	NA
5/4/16	thredbo	0	Thredbo golf course - top family	25	b	ball	1	1	NA	1	1	1	0	0	attack	0:00:17	0:00:54	0:00:58	NA	NA	NA	NA	NA	0	NA	NA	NA	NA	0:01:27	NA
6/4/16	thredbo	0	Talbingo golf course	28	b	ball	1	1	NA	1	0	0	0	0	look	0:00:18	NA	NA	NA	NA	NA	NA	NA	0	NA	NA	NA	NA	0:00:19	NA
6/4/16	thredbo	0	Talbingo caravan park	34	b	ball	1	1	NA	1	0	0	0	0	look	0:00:08	NA	NA	NA	NA	NA	NA	NA	0	NA	NA	NA	NA	0:00:08	NA
7/4/16	thredbo	0	Talbingo primary school	40	b	ball	1	1	NA	1	0	0	0	0	look	0:00:38	NA	NA	NA	NA	NA	NA	NA	0	NA	NA	NA	NA	0:00:38	NA
NA	thredbo	0	Thredbo family 1	54	b	ball	1	1	NA	1	0	0	0	0	look	0:01:29	NA	NA	NA	NA	NA	NA	NA	0	NA	NA	NA	NA	NA	NA
21/4/16	thredbo	0	Thredbo 2 (Redbank)	65	b	ball	1	1	NA	1	0	0	0	0	look	0:01:09	NA	NA	NA	NA	NA	NA	NA	0	NA	NA	NA	NA	0:01:09	NA
21/4/16	thredbo	0	Golf Course, Crackenback	68	b	ball	1	1	NA	1	1	0	0	0	approach	0:00:31	0:00:36	NA	NA	NA	NA	NA	NA	0	NA	NA	NA	NA	0:00:38	NA
22/4/16	thredbo	0	Bullocks drive, Crackenback	72	b	ball	1	1	NA	1	0	0	0	0	look	0:01:08	NA	NA	NA	NA	NA	NA	NA	0	NA	NA	NA	NA	0:01:08	NA
23/4/16	thredbo	0	Thredbo golf course - Very top family	76	b	ball	1	1	NA	1	0	0	0	0	look	0:01:39	NA	NA	NA	NA	NA	NA	NA	0	NA	NA	NA	NA	0:01:39	NA
31/3/16	thredbo	0	Thredbo 2 (Redbank)	22	b	ball	1	1	NA	1	0	0	0	0	look	0:02:57	NA	NA	NA	NA	NA	NA	NA	NA	NA	NA	NA	NA	0:02:57	NA
8/4/16	thredbo	0	Jounama creek, Talbingo	43	b	ball	1	1	NA	1	1	1	0	0	attack	0:00:26	0:00:27	0:00:34	NA	NA	NA	NA	NA	0	NA	NA	NA	NA	0:00:45	NA
25/3/16	thredbo	0	Llittle Thredbo Way, Crackenback	4	b	ball	1	1	NA	1	0	0	0	0	look	0:04:03	NA	NA	NA	NA	NA	NA	NA	0	NA	NA	NA	NA	0:04:03	NA
27/3/16	thredbo	0	Thredbo golf course - top family	13	b	ball	1	1	NA	1	0	0	0	0	look	0:02:05	NA	NA	NA	NA	NA	NA	NA	0	NA	NA	NA	NA	0:02:05	NA
6/4/16	thredbo	0	Talbingo caravan park	31	b	ball	1	1	NA	1	0	0	0	0	look	0:00:11	NA	NA	NA	NA	NA	NA	NA	0	NA	NA	NA	NA	male stole it	NA
21/4/16	thredbo	0	Thredbo 2 (Redbank)	66	b	ball	1	1	NA	1	0	0	0	0	look	0:00:44	NA	NA	NA	NA	NA	NA	NA	0	NA	NA	NA	NA	0:00:44	NA
23/4/16	thredbo	0	Alpine Way, Crackenback	78	b	ball	1	1	NA	1	0	0	0	0	look	0:00:56	NA	NA	NA	NA	NA	NA	NA	0	NA	NA	NA	NA	0:00:56	NA
7/4/16	thredbo	0	Talbingo petrol station	37	b	ball	1	NA	NA	1	0	0	0	0	look	0:00:08	NA	NA	NA	NA	NA	NA	NA	0	NA	NA	NA	NA	0:00:08	NA
23/3/16	thredbo	0	Golf Course, Crackenback	1	b	ball	1	1	NA	1	0	0	0	0	look	0:00:36	NA	NA	NA	NA	NA	NA	NA	0	NA	NA	NA	NA	0:00:36	NA
27/3/16	thredbo	0	Bullocks drive, Crackenback	10	b	ball	1	1	NA	1	0	0	0	0	look	0:00:45	NA	NA	NA	NA	NA	NA	NA	0	NA	NA	NA	NA	0:00:45	NA
25/3/16	sydney	1	103 Western Cres, Gladesville	9	b	ball	1	NA	NA	NA	NA	NA	NA	NA	NA	NA	NA	NA	NA	NA	NA	NA	NA	NA	NA	NA	NA	NA	NA	NA
27/3/16	sydney	1	Armatidge Reserve, Chiswick	41	b	ball	1	NA	NA	0	0	0	NA	0	NA	NA	NA	NA	NA	NA	NA	NA	NA	0	NA	NA	NA	NA	NA	NA
27/3/16	sydney	1	Sydney Uni front lawn	43	b	ball	1	NA	NA	0	NA	NA	NA	NA	NA	NA	NA	NA	NA	NA	NA	NA	NA	NA	NA	NA	NA	NA	NA	NA
29/3/16	sydney	1	Centennial Park 2	50	b	ball	1	NA	NA	0	NA	NA	NA	NA	NA	NA	NA	NA	NA	NA	NA	NA	NA	NA	NA	NA	NA	NA	NA	NA
29/3/16	sydney	1	Centennial Park 2	51	b	ball	1	NA	NA	0	NA	NA	NA	NA	NA	NA	NA	NA	NA	NA	NA	NA	NA	NA	NA	NA	NA	NA	NA	NA
29/3/16	sydney	1	Varna Park, Coogee	57	b	ball	1	NA	NA	0	NA	NA	NA	NA	NA	NA	NA	NA	NA	NA	NA	NA	NA	NA	NA	NA	NA	NA	NA	NA
27/3/16	thredbo	0	Alpine larder, Crackenback	7	b	ball	1	NA	NA	0	NA	NA	NA	NA	NA	NA	NA	NA	NA	NA	NA	NA	NA	NA	NA	NA	NA	NA	NA	NA
29/3/16	thredbo	0	Thredbo golf course - bottom family	16	b	ball	1	NA	NA	0	NA	NA	NA	NA	NA	NA	NA	NA	NA	NA	NA	NA	NA	NA	NA	NA	NA	NA	NA	NA
8/4/16	thredbo	0	Yarangobilly	46	b	ball	1	1	NA	NA	NA	NA	NA	0	NA	NA	NA	NA	NA	NA	NA	NA	NA	0	NA	NA	NA	NA	NA	NA
8/4/16	thredbo	0	Yarangobilly	49	b	ball	1	NA	NA	1	NA	0	NA	0	NA	NA	NA	NA	NA	NA	NA	NA	NA	0	NA	NA	NA	NA	NA	NA
12/4/16	thredbo	0	Golf Course, Crackenback	52	b	ball	1	NA	NA	NA	NA	NA	NA	NA	NA	NA	NA	NA	NA	NA	NA	NA	NA	NA	NA	NA	NA	NA	NA	NA
21/4/16	thredbo	0	Thredbo golf course - top family	69	b	ball	1	NA	NA	NA	NA	NA	NA	NA	NA	NA	NA	NA	NA	NA	NA	NA	NA	NA	NA	NA	NA	NA	NA	NA
NA	thredbo	0	NA	NA	b	ball	1	NA	NA	1	1	1	0	0	approach	NA	NA	0:00:20	NA	NA	NA	NA	NA	NA	NA	NA	NA	NA	0:00:49	NA
NA	thredbo	0	NA	NA	b	ball	1	1	0	NA	1	1	0	0	approach	NA	NA	0.000231481	NA	0	NA	NA	NA	0	NA	NA	0	0	NA	0
23/3/16	sydney	1	Granny Smith Memorial Park	2	g	cricket	1	1	NA	1	1	1	1	1	eat	0:00:48	0:00:49	0:00:53	NA	0:01:08	NA	NA	NA	1	NA	NA	NA	NA	0:01:08	0
24/3/16	sydney	1	Hawkesbury Campus (K16)	5	g	cricket	1	1	NA	1	1	0	0	0	approach	0:01:49	0:01:49	NA	NA	NA	NA	NA	NA	0	NA	NA	NA	NA	0:01:49	1
24/3/16	sydney	1	Hawkesbury Campus cnr Vines & Londonderry	8	g	cricket	1	1	NA	1	1	1	1	1	eat	0:00:39	0:00:41	0:00:59	NA	0:01:16	NA	NA	NA	1	NA	NA	NA	NA	0:01:16	0
25/3/16	sydney	1	Macquarie Uni Bar	12	c	cricket	1	1	NA	1	1	1	1	1	eat	0:00:16	0:00:16	0:00:18	NA	0:00:20	NA	NA	NA	1	NA	NA	NA	NA	0:00:20	0
25/3/16	sydney	1	BBE	18	c	cricket	1	1	NA	1	1	1	1	1	eat	0:01:03	0:01:03	0:01:06	NA	0:01:08	NA	NA	NA	1	NA	NA	NA	NA	0:01:08	0
25/3/16	sydney	1	Baronia Park	21	c	cricket	1	1	NA	1	1	1	1	1	eat	NA	NA	0:03:23	NA	0:03:23	NA	NA	NA	1	NA	NA	NA	NA	0:03:23	0
26/3/16	sydney	1	Commenara Playing fields	28	c	cricket	1	1	NA	1	1	1	1	1	eat	0:00:48	0:00:51	0:00:52	NA	0:00:58	NA	NA	NA	1	NA	NA	NA	NA	0:00:58	0
27/3/16	sydney	1	Bicenntenial Park, Glebe	38	c	cricket	1	1	NA	1	1	1	1	1	eat	0:02:38	0:02:42	0:03:44	NA	0:04:38	NA	NA	NA	1	NA	NA	NA	NA	0:04:38	0
27/3/16	sydney	1	Sydney Uni	42	c	cricket	1	1	NA	1	1	1	1	1	eat	0:01:32	0:01:33	0:01:34	NA	0:01:34	NA	NA	NA	1	NA	NA	NA	NA	0:01:34	0
30/3/16	sydney	1	McLaurin St, Umina Beach	66	c	cricket	1	1	NA	1	1	1	1	1	eat	0:00:39	NA	0:00:41	NA	0:00:41	NA	NA	NA	1	NA	NA	NA	NA	0:00:41	0
31/3/16	sydney	1	cnr Burdett Pl, Unima Beach	70	c	cricket	1	1	NA	1	1	1	1	1	eat	0:00:38	NA	0:00:44	NA	0:00:48	NA	NA	NA	1	NA	NA	NA	NA	0:00:48	0
31/3/16	sydney	1	end Burdett Pl, Umina Beach	73	c	cricket	1	1	NA	1	1	1	1	1	eat	0:00:32	0:00:33	0:00:33	NA	0:00:35	NA	NA	NA	1	NA	NA	NA	NA	0:00:35	0
30/3/16	sydney	1	Umina Oval	62a	c	cricket	1	1	NA	1	1	1	1	1	eat	0:03:27	0:03:27	0:03:27	NA	0:03:29	NA	NA	NA	1	NA	NA	NA	NA	0:03:29	0
25/3/16	sydney	1	Talavera Rd	15	c	cricket	1	1	NA	1	1	1	1	1	eat	0:01:36	0:01:36	0:01:37	NA	0:01:39	NA	NA	NA	1	NA	NA	NA	NA	0:01:39	0
27/3/16	sydney	1	Gladesville Reserve field	34	c	cricket	1	0	NA	1	1	1	1	1	eat	0:01:27	0:01:27	0:01:39	NA	0:01:40	NA	NA	NA	1	NA	NA	NA	NA	0:01:40	0
30/3/16	thredbo	0	Bullocks drive, Crackenback	18	g	cricket	1	1	NA	1	1	1	1	1	eat	0:00:18	NA	NA	NA	NA	NA	NA	NA	1	NA	NA	NA	NA	NA	0
1/3/16	thredbo	0	Woodrow ridge, Thredbo	23	g	cricket	1	1	NA	1	1	1	1	1	eat	0:01:17	0:01:17	0:01:17	NA	0:01:17	NA	NA	NA	1	NA	NA	NA	NA	0:01:17	0
5/4/16	thredbo	0	Thredbo golf course - bottom family	26	g	cricket	1	1	NA	1	1	1	1	1	eat	0:00:06	0:00:06	0:00:09	NA	0:00:16	NA	NA	NA	1	NA	NA	NA	NA	0:00:16	0
6/4/16	thredbo	0	Talbingo caravan park	32	g	cricket	1	1	NA	1	1	1	1	1	eat	0:00:05	0:00:05	0:00:05	NA	0:00:14	NA	NA	NA	1	NA	NA	NA	NA	0:00:14	0
7/4/16	thredbo	0	Talbingo petrol station	35	g	cricket	1	1	NA	1	1	1	1	1	eat	0:00:46	0:00:46	0:00:46	NA	0:00:46	NA	NA	NA	1	NA	NA	NA	NA	0:00:46	0
7/4/16	thredbo	0	Talbingo caravan park	38	g	cricket	1	1	NA	1	1	1	1	1	eat	0:01:11	0:01:11	0:01:16	NA	0:01:20	NA	NA	NA	1	NA	NA	NA	NA	0:01:20	0
8/4/16	thredbo	0	Yarangobilly	47	g	cricket	1	1	NA	1	1	1	1	1	eat	0:00:33	0:00:33	0:00:33	NA	0:00:33	NA	NA	NA	1	NA	NA	NA	NA	0:00:33	0
8/4/16	thredbo	0	Yarangobilly	50	g	cricket	1	1	NA	1	1	1	1	1	eat	0:02:02	0:02:02	0:02:02	NA	0:02:02	NA	NA	NA	1	NA	NA	NA	NA	0:02:02	0
Kate vid	thredbo	0	NA	53	g	cricket	1	1	NA	1	1	1	0	0	attack	0:03:19	0:03:19	0:03:19	NA	NA	NA	NA	NA	0	NA	NA	NA	NA	0:03:19	1
19/4/16	thredbo	0	Ski tube	62	g	cricket	1	1	NA	1	1	1	1	1	attack	NA	NA	0:01:52	NA	0:01:52	NA	NA	NA	1	NA	NA	NA	NA	0:01:52	0
23/4/16	thredbo	0	Llittle Thredbo Way, Crackenback	74	g	cricket	1	1	NA	1	1	1	1	1	eat	0:01:12	0:01:12	0:01:12	NA	0:01:15	NA	NA	NA	1	NA	NA	NA	NA	0:01:15	0
28/3/16	thredbo	0	Thredbo golf course - top family	14	g	cricket	1	1	NA	1	1	1	1	1	eat	NA	NA	0:14:18	NA	0:14:26	NA	NA	NA	1	NA	NA	NA	NA	0:14:26	0
20/4/16	thredbo	0	Geehi camp ground, back	64	g	cricket	1	1	NA	1	1	1	1	1	eat	0:01:17	0:01:22	0:01:25	NA	0:03:16	NA	NA	NA	1	NA	NA	NA	NA	0:03:16	0
6/4/16	thredbo	0	Talbingo golf course	29	g	cricket	1	1	NA	1	1	1	1	1	eat	0:01:01	0:01:01	0:01:01	NA	0:01:06	NA	NA	NA	1	NA	NA	NA	NA	0:01:06	0
25/3/16	sydney	1	Baronia Park	24	c	cricket	1	NA	NA	NA	NA	NA	NA	NA	NA	NA	NA	NA	NA	NA	NA	NA	NA	NA	NA	NA	NA	NA	NA	NA
26/3/16	sydney	1	Turranurra Station park	31	c	cricket	1	NA	NA	NA	NA	NA	NA	NA	NA	NA	NA	NA	NA	NA	NA	NA	NA	NA	NA	NA	NA	NA	NA	NA
28/3/16	sydney	1	Centennial Park	48	c	cricket	1	NA	NA	NA	NA	NA	NA	NA	NA	NA	NA	NA	NA	NA	NA	NA	NA	NA	NA	NA	NA	NA	NA	NA
29/3/16	sydney	1	Waverly? near Cooper Park	52	c	cricket	1	NA	NA	NA	NA	NA	NA	NA	NA	NA	NA	NA	NA	NA	NA	NA	NA	NA	NA	NA	NA	NA	NA	NA
29/3/16	sydney	1	Waverly? near Cooper Park	53	c	cricket	1	NA	NA	NA	NA	NA	NA	NA	NA	NA	NA	NA	NA	NA	NA	NA	NA	NA	NA	NA	NA	NA	NA	NA
29/3/16	sydney	1	Bellvue Park	56	c	cricket	1	NA	NA	NA	NA	NA	NA	NA	NA	NA	NA	NA	NA	NA	NA	NA	NA	NA	NA	NA	NA	NA	NA	NA
29/3/16	sydney	1	Next to UNSW sports fields	59	c	cricket	1	NA	NA	NA	NA	NA	NA	NA	NA	NA	NA	NA	NA	NA	NA	NA	NA	NA	NA	NA	NA	NA	NA	NA
30/3/16	sydney	1	Jumbuck Cres, Woy Woy	60c	c	cricket	1	NA	NA	NA	NA	NA	NA	NA	NA	NA	NA	NA	NA	NA	NA	NA	NA	NA	NA	NA	NA	NA	NA	NA
23/3/16	thredbo	0	Llittle Thredbo Way, Crackenback	2	g	cricket	1	1	NA	1	1	1	1	1	eat	NA	NA	NA	NA	NA	NA	NA	NA	1	NA	NA	NA	NA	NA	NA
Jess video	thredbo	0	Ski tube	57	g	cricket	1	NA	NA	NA	NA	NA	NA	NA	NA	NA	NA	NA	NA	NA	NA	NA	NA	NA	NA	NA	NA	NA	NA	NA
30/3/16	thredbo	0	Golf Course, Crackenback	58	g	cricket	1	1	NA	1	0	0	0	0	look	NA	NA	NA	NA	NA	NA	NA	NA	0	NA	NA	NA	NA	NA	NA
26/3/16	thredbo	0	Bullocks drive, Crackenback	5	g	cricket	1	second presentation not done	NA	NA	NA	NA	NA	NA	NA	NA	NA	NA	NA	NA	NA	NA	NA	NA	NA	NA	NA	NA	NA	NA
27/3/16	thredbo	0	Bullocks drive, Crackenback	8	g	cricket	1	second presentation not done	NA	NA	NA	NA	NA	NA	NA	NA	NA	NA	NA	NA	NA	NA	NA	NA	NA	NA	NA	NA	NA	NA
27/3/16	thredbo	0	Alpine larder, Crackenback	11	g	cricket	1	second presentation not done	NA	NA	NA	NA	NA	NA	NA	NA	NA	NA	NA	NA	NA	NA	NA	NA	NA	NA	NA	NA	NA	NA
31/3/16	thredbo	0	Thredbo golf course - middle family	20	g	cricket	1	NA	NA	0	0	0	0	0	NA	NA	NA	NA	NA	NA	NA	NA	NA	NA	NA	NA	NA	NA	NA	NA
31/3/16	thredbo	0	Thredbo golf course - middle family (same bird as trial 20)	20	g	cricket	1	NA	NA	1	0	0	0	0	look	NA	NA	NA	NA	NA	NA	NA	NA	NA	NA	NA	NA	NA	NA	NA
7/4/16	thredbo	0	Talbingo golf course	41	g	cricket	1	NA	NA	NA	NA	NA	NA	NA	NA	NA	NA	NA	NA	NA	NA	NA	NA	NA	NA	NA	NA	NA	NA	NA
8/6/16	thredbo	0	Jounama creek, Talbingo	44	g	cricket	1	1	NA	NA	NA	NA	NA	NA	NA	NA	NA	NA	NA	NA	NA	NA	NA	NA	NA	NA	NA	NA	NA	NA
21/4/16	thredbo	0	Alpine larder, Crackenback	71	b	ball	1	NA	NA	NA	NA	NA	NA	NA	NA	NA	NA	NA	NA	NA	NA	NA	NA	NA	NA	NA	NA	NA	NA	NA
27/3/16	sydney	1	Lysaght Park, Chiswick Tree 1	44	k	katydid	2	1	NA	1	0	0	0	0	look	NA	NA	NA	NA	NA	NA	NA	NA	0	NA	NA	NA	NA	NA	1
31/3/16	sydney	1	Neera Rd, Umina Beach	68	k	katydid	2	1	1	1	0	0	0	0	look	0:05:02	NA	NA	NA	NA	NA	NA	NA	NA	NA	NA	NA	NA	NA	1
27/3/16	sydney	1	Sydney Uni	40	k	katydid	2	1	NA	1	0	0	0	0	look	0:06:02	NA	NA	NA	NA	NA	NA	NA	0	NA	NA	NA	NA	?? Looked at bunch of times	1
30/3/16	sydney	1	Umina Oval	65	k	katydid	2	1	1	1	0	0	0	0	look	0:05:30	NA	NA	NA	NA	NA	NA	NA	NA	NA	NA	NA	NA	0:05:30	NA
30/3/16	sydney	1	McLaurin St, Umina Beach	61a	k	katydid	2	1	1	1	0	0	0	0	look	0:04:03	NA	0	NA	NA	NA	NA	NA	NA	NA	NA	NA	NA	NA	1
23/3/16	sydney	1	Granny Smith Memorial Park	1	k	katydid	2	0	1	1	1	1	1	0	kill	NA	NA	0:07:08	NA	NA	0:07:08	0:07:10	2	0	0	1	NA	1	NA	0
23/3/16	sydney	1	McCauley Park	4	k	katydid	2	1	NA	1	1	1	0	0	attack	0:06:25	NA	0:08:07	NA	NA	0:08:08	0:08:09	1	0	1	1	NA	0	0:08:22	1
24/3/16	sydney	1	Next to Hobartville Primary School	7	k	katydid	2	1	NA	1	1	0	0	0	approach	0:03:31	NA	NA	NA	NA	NA	NA	NA	0	1	NA	NA	NA	0:03:53	1
25/3/16	sydney	1	Macquarie Uni near MGSM	14	k	katydid	2	1	wings up on landing, returned to resting immediately	1	1	1	0	0	attack	0:04:25	NA	0:04:34	NA	NA	0:04:34	0:04:34	0	0	0	1	NA	NA	0:04:37	1
25/3/16	sydney	1	Talavera Rd	17	k	katydid	2	1	NA	1	1	1	0	0	attack	0:14:22	NA	0:14:23	NA	NA	0:14:23	0:14:23	0	0	0	1	NA	NA	0:14:30	1
25/3/16	sydney	1	Macquarie Theatre	19	k	katydid	2	1	NA	1	1	1	0	0	attack	0:12	NA	0:12:36	NA	NA	0:12:36	0:12:36	0	NA	0	1	NA	1	00:01:03 (second video)	1
25/3/16	sydney	1	Macquarie Theatre	20	k	katydid	2	1	1	1	0	0	0	0	look	0:01:06	NA	NA	NA	NA	NA	NA	NA	0	NA	NA	NA	NA	NA	1
26/3/16	sydney	1	Banjo Patterson Reserve	25	k	katydid	2	NA	NA	NA	NA	NA	NA	NA	NA	NA	NA	NA	NA	NA	NA	NA	NA	NA	NA	NA	NA	NA	NA	NA
26/3/16	sydney	1	Banjo Patterson Reserve	26	k	katydid	2	NA	NA	NA	NA	NA	NA	NA	NA	NA	NA	NA	NA	NA	NA	NA	NA	NA	NA	NA	NA	NA	NA	NA
26/3/16	sydney	1	Near West Pymble Park	27	k	katydid	2	1	1	1	1	0	0	0	approach	0:03:32	NA	NA	NA	NA	NA	NA	NA	NA	0	NA	NA	NA	?? Looked at bunch of times	1
26/3/16	sydney	1	Turramurra Field	30	k	katydid	2	1	NA	1	1	0	0	0	approach	0:01:10	0:01:19	NA	NA	NA	NA	NA	NA	0	0	NA	NA	NA	0:01:33	1
27/3/16	sydney	1	Gladesville Reserve carpark	33	k	katydid	2	1	NA	NA	NA	NA	NA	NA	NA	NA	NA	NA	NA	NA	NA	NA	NA	NA	NA	NA	NA	NA	NA	1
27/3/16	sydney	1	Armatidge Reserve, Chiswick	36	k	katydid	2	1	1	1	0	0	0	0	look	0:00:27	NA	NA	NA	NA	NA	NA	NA	0	NA	NA	NA	NA	?? Looked a bunch of times 0:01:06	1
27/3/16	sydney	1	Lysaght Park, Chiswick Tree 2	45	k	katydid	2	1	short flick	1	0	0	0	0	look	NA	NA	NA	NA	NA	NA	NA	NA	0	NA	NA	NA	NA	NA	1
29/3/16	sydney	1	Waverly near Epping reserve	54	k	katydid	2	1	1	1	0	0	0	0	look	0:05:38	NA	NA	NA	NA	NA	NA	NA	0	NA	NA	NA	NA	NA	1
29/3/16	sydney	1	Mitchell Rd, somewhere	58	k	katydid	2	NA	NA	NA	NA	NA	NA	NA	NA	NA	NA	NA	NA	NA	NA	NA	NA	NA	NA	NA	NA	NA	NA	NA
30/3/16	sydney	1	Umina Caravan Park	64	k	katydid	2	1	NA	1	1	0	0	0	approach	0:03:55	could be borderline	NA	NA	NA	NA	NA	NA	NA	NA	NA	NA	NA	0:03:55	1
31/3/16	sydney	1	Tapestry Way, Umina Beach	67	k	katydid	2	1	NA	1	1	0	0	0	approach	0:04:44	NA	NA	NA	NA	NA	NA	NA	0	NA	NA	NA	NA	looked until 00:05:32	1
31/3/16	sydney	1	cnr Burdett Pl, Unima Beach	69	k	katydid	2	1	1	1	1	0	0	0	approach	0:05:17	NA	NA	NA	NA	NA	NA	NA	NA	0	NA	NA	NA	looked at then ignored it	1
31/3/16	sydney	1	Tapestry Way, Umina Beach	71	k	katydid	2	1	NA	NA	NA	NA	NA	NA	NA	NA	NA	NA	NA	NA	NA	NA	NA	NA	NA	NA	NA	NA	NA	NA
31/3/16	sydney	1	end Burdett Pl, Umina Beach	72	k	katydid	2	1	flashed while in the air	1	1	1	1	0	kill	0:04:22	NA	0:04:34	NA	NA	0:04:34	0:04:37	3	0	0	1	abdo	1	lost in plant 0:05:28	0
31/3/16	sydney	1	Tapestry Way, Umina Beach	75	k	katydid	2	1	NA	NA	NA	NA	NA	NA	NA	NA	NA	NA	NA	NA	NA	NA	NA	NA	NA	NA	NA	NA	NA	NA
30/3/16	sydney	1	Jumbuck Cres, Woy Woy	60b	k	katydid	2	1	1	1	0	0	0	0	look	0:10:32	NA	NA	NA	NA	NA	NA	NA	0	NA	NA	NA	NA	NA	1
30/3/16	sydney	1	McLaurin St, Umina Beach	61b	k	katydid	2	1	NA	1	1	1	1	1	eat	0:09:00	NA	0:09:04	NA	11:43	NA	NA	NA	1	0	NA	NA	1	11:43	0
18/4/16	thredbo	0	Tom groggin	61a	k	katydid	2	not done	NA	NA	NA	NA	NA	NA	NA	NA	NA	NA	NA	NA	NA	NA	NA	NA	NA	NA	NA	NA	NA	NA
21/4/16	thredbo	0	Thredbo golf course - top family	70a	k	katydid	2	1	1	1	0	0	0	0	look	0:09:50	NA	NA	NA	NA	NA	NA	NA	NA	NA	NA	NA	NA	NA	1
23/3/16	thredbo	0	Llittle Thredbo Way, Crackenback	3	k	katydid	2	not done	NA	NA	NA	NA	NA	NA	NA	NA	NA	NA	NA	NA	NA	NA	NA	NA	NA	NA	NA	NA	NA	NA
26/3/16	thredbo	0	Llittle Thredbo Way, Crackenback	6	k	katydid	2	not done	NA	NA	NA	NA	NA	NA	NA	NA	NA	NA	NA	NA	NA	NA	NA	NA	NA	NA	NA	NA	NA	NA
27/3/16	thredbo	0	Bullocks drive, Crackenback	9	k	katydid	2	not done	NA	NA	NA	NA	NA	NA	NA	NA	NA	NA	NA	NA	NA	NA	NA	NA	NA	NA	NA	NA	NA	NA
27/3/16	thredbo	0	Thredbo golf course - bottom family	12	k	katydid	2	not done	NA	NA	NA	NA	NA	NA	NA	NA	NA	NA	NA	NA	NA	NA	NA	NA	NA	NA	NA	NA	NA	NA
29/4/16	thredbo	0	Thredbo family 1	15	k	katydid	2	flew away, not sure if she saw it	NA	NA	NA	NA	NA	NA	NA	NA	NA	NA	NA	NA	NA	NA	NA	NA	NA	NA	NA	NA	NA	NA
29/4/16	thredbo	0	Dead horse gap/ Cascade Track	17	k	katydid	2	1	NA	1	1	1	1	1	eat	NA	NA	0:04:11	NA	0:06:26	NA	NA	NA	1	0	0	pron	1	NA	0
31/3/16	thredbo	0	Thredbo golf course - middle family	21	k	katydid	2	1	displayed on impact (but stops before attack)	1	1	1	1	1	eat	NA	NA	0:04:10	0:04:51	0:04:51	NA	NA	NA	1	0	0	pron	1	0:04:51	0
1/3/16	thredbo	0	Woodrow ridge, Thredbo	24	k	katydid	2	1	1	1	1	1	1	1	eat	0:02:44	0:02:44	0:02:44	0:02:55	0:02:55	0:02:47	0:02:47	0	1	0	1	pron / wings	1	0:02:55	0
6/4/16	thredbo	0	Talbingo golf course	27	k	katydid	2	1	1	1	0	0	0	0	look	0:06:00	NA	NA	NA	NA	NA	NA	NA	NA	NA	NA	NA	NA	NA	NA
6/4/16	thredbo	0	Talbingo golf course	30	k	katydid	2	not done	NA	NA	NA	NA	NA	NA	NA	NA	NA	NA	NA	NA	NA	NA	NA	NA	NA	NA	NA	NA	NA	NA
6/4/16	thredbo	0	Talbingo caravan park	33	k	katydid	2	1	NA	1	1	1	1	0	kill	0:03:07	0:03	0:03:31	NA	NA	0:03:29	0:03:30	1	NA	1	NA	pron	1	0:06:04	0
7/4/16	thredbo	0	Talbingo petrol station	36	k	katydid	2	1	1	1	1	1	1	0	kill	0:05:51	0:06:25	0:06:25	NA	NA	0:06:25	0:06:26	1	NA	0	1	pron	1	0:06:46	0
7/4/16	thredbo	0	Talbingo primary school	39	k	katydid	2	1	a bit of a flash - 2 stripes	1	1	1	1	0	kill	0:00:35	0:00:37	0:00:43	NA	NA	0:00:43	0:00:45	2	NA	0	1	leg, pron, wing	1	0:05:58	0
8/4/16	thredbo	0	Jounama creek, Talbingo	45	k	katydid	2	0	1	1	1	1	0	0	attack	0:11:04	0:11:04	0:11:11	NA	NA	NA	NA	NA	1	0	NA	NA	1	NA	1
12/4/16	thredbo	0	Golf Course, Crackenback	51	k	katydid	2	NA	1	1	1	1	1	0	kill	0:00:14	0:00:15	0:00:18	NA	NA	NA	NA	NA	NA	0	NA	NA	1	0:01:50	0
Jess video	thredbo	0	Ski tube	56	k	katydid	2	1	flashed on landing (magpie wouldn't come close	1	1	1	1	1	eat	0:12:07	0:14:56	0:15:05	NA	NA	0:15:06	0:15:13	7	1	1	1	NA	1	0:18:02	0
18/4/16	thredbo	0	Geehi camp ground, entrance	59	k	katydid	2	not done	NA	NA	NA	NA	NA	NA	NA	NA	NA	NA	NA	NA	NA	NA	NA	NA	NA	NA	NA	NA	NA	NA
20/4/16	thredbo	0	Geehi camp ground, entrance	63	k	katydid	2	1	1	1	1	1	0	0	attack	0:08:53	0:09:02	0:09:45	NA	NA	0:09:46	0:09:49	3	NA	0	1	NA	0	0:09:49	1
21/4/16	thredbo	0	Ski tube	67	k	katydid	2	1	1	1	1	1	1	1	eat	0:06:36	0:06:36	0:06:44	NA	0:07:02	NA	NA	NA	1	0	0	pron	0	0:07:02	0
21/4/16	thredbo	0	Thredbo golf course - top family	70b	k	katydid	2	1	1	1	1	1	1	0	kill	0:05:54	0:05:54	0:06:03	NA	NA	0:06:05	0:06:06	1	NA	0	1	pron	1	0:07:40	0
23/4/16	thredbo	0	Ski tube	75	k	katydid	2	not done	NA	NA	NA	NA	NA	NA	NA	NA	NA	NA	NA	NA	NA	NA		NA	NA	NA	NA	NA	NA	NA
23/4/16	thredbo	0	Little Thredbo Way, Crackenback	77	k	katydid	2	1	1	1	1	1	1	1	eat	0:04:40	0:04:44	0:04:45	NA	0:05:29	0:04:55	0:04:55	0	1	0	1	abdo, etc,	0	0:05:29	0
16/4/16	thredbo	0	Tom groggin	60	k	katydid	2	1	flashed on landing	1	1	1	1	1	eat	0:06:20	0:06:20	0:06:29	NA	NA	0:06:29	0:06:30	1	1	0	1	ab,, wi	1	flew away	0
25/3/16	sydney	1	Baronia Park	23	k	katydid	2	NA	NA	NA	NA	NA	NA	NA	NA	NA	NA	NA	NA	NA	NA	NA	NA	NA	NA	NA	NA	NA	NA	NA
24/3/16	sydney	1	Hawkesbury Campus cnr Vines & Londonderry	47	k	katydid	2	NA	NA	NA	NA	NA	NA	NA	NA	NA	NA	NA	NA	NA	NA	NA	NA	NA	NA	NA	NA	NA	NA	NA
25/3/16	sydney	1	Frances Rd, Putney	48	k	katydid	2	NA	NA	NA	NA	NA	NA	NA	NA	NA	NA	NA	NA	NA	NA	NA	NA	NA	NA	NA	NA	NA	NA	NA
29/3/16	sydney	1	Centennial Park 2	49	k	katydid	2	NA	NA	1	0	0	0	0	approach	NA	NA	NA	NA	NA	NA	NA	NA	NA	NA	NA	NA	NA	NA	NA
30/3/16	sydney	1	Jumbuck Cres, Woy Woy	60a	k	katydid	2	1	NA	1	0	0	0	0	approach	0:05:14	NA	NA	NA	NA	NA	NA	NA	NA	0	NA	NA	NA	NA	1
25/3/16	sydney	1	Frances Rd, Putney	10	k	katydid	2	NA	NA	NA	NA	NA	NA	NA	NA	NA	NA	NA	NA	NA	NA	NA	NA	NA	NA	NA	NA	NA	NA	NA
25/3/16	sydney	1	Frances Rd, Putney	11	k	katydid	2	NA	NA	NA	NA	NA	NA	NA	NA	NA	NA	NA	NA	NA	NA	NA	NA	NA	NA	NA	NA	NA	NA	NA
6/4/16	thredbo	0	Talbingo golf course	30a	k	katydid	2	not done	NA	NA	NA	NA	NA	NA	NA	NA	NA	NA	NA	NA	NA	NA	NA	NA	NA	NA	NA	NA	NA	NA
8/4/15	thredbo	0	Jounama creek, Talbingo	42	k	katydid	2	not done	NA	NA	NA	NA	NA	NA	NA	NA	NA	NA	NA	NA	NA	NA	NA	NA	NA	NA	NA	NA	NA	NA
8/4/16	thredbo	0	Yarangobilly	48	k	katydid	2	1	0	1	1	1	1	1	eat	0:03:06	0:03:06	0:03:06	NA	0:03:33	NA	NA	NA	NA	NA	NA	NA	1	0:03:33	0
27/3/16	sydney	1	Armatidge Reserve, Chiswick	37	k	katydid	2	NA	NA	NA	NA	NA	NA	NA	NA	NA	NA	NA	NA	NA	NA	NA	NA	NA	NA	NA	NA	NA	NA	NA
19/4/16	thredbo	0	Tom groggin	61b	k	katydid	2	1	0	1	1	1	1	0	kill	0:09:24	0:09:29	NA	NA	0:00:15	NA	0:09:38	NA	NA	1	1	ab	1	0:00:15	0?
23/3/16	sydney	1	Gannan Reserve	3	b	ball	2	1	NA	1	0	0	NA	0	look	NA	NA	NA	NA	NA	NA	NA	NA	NA	NA	NA	NA	NA	NA	NA
24/3/16	sydney	1	Tamplin Field	6	b	ball	2	1	NA	1	0	0	NA	0	look	0:03:20	NA	NA	NA	NA	NA	NA	NA	NA	NA	NA	NA	NA	0:03:23	NA
25/3/16	sydney	1	Macquarie Theatre	19	b	ball	2	1	NA	1	0	0	NA	0	look	0:03:06	NA	NA	NA	NA	NA	NA	NA	NA	NA	NA	NA	NA	0:03:07	NA
26/3/16	sydney	1	Banjo Patterson Reserve	25	b	ball	2	1	NA	1	0	0	NA	0	look	0:03:30	NA	NA	NA	NA	NA	NA	NA	NA	NA	NA	NA	NA	0:03:31	NA
26/3/16	sydney	1	Commenara Playing fields	29	b	ball	2	1	NA	1	0	0	NA	0	look	0:04:01	NA	NA	NA	NA	NA	NA	NA	NA	NA	NA	NA	NA	0:04:03	NA
26/3/16	sydney	1	Turranurra Station park	32	b	ball	2	1	NA	1	0	0	NA	0	look	0:02:42	NA	NA	NA	NA	NA	NA	NA	NA	NA	NA	NA	NA	0:02:42	NA
27/3/16	sydney	1	Bicenntenial Park, Glebe near tree	39	b	ball	2	1	NA	1	0	0	NA	0	look	0:02:48	NA	NA	NA	NA	NA	NA	NA	NA	NA	NA	NA	NA	0:02:49	NA
29/3/16	sydney	1	Waverly near Epping reserve	55	b	ball	2	1	NA	1	0	0	NA	0	look	0:03:20	NA	NA	NA	NA	NA	NA	NA	NA	NA	NA	NA	NA	0:03:20	NA
30/3/16	sydney	1	Umina Oval (playground end)	63	b	ball	2	1	NA	1	0	0	NA	0	look	0:08:24	NA	NA	NA	NA	NA	NA	NA	NA	NA	NA	NA	NA	0:08:24	NA
31/3/16	sydney	1	Tapestry Way, Umina Beach	74	b	ball	2	not done	NA	NA	NA	NA	NA	NA	NA	NA	NA	NA	NA	NA	NA	NA	NA	NA	NA	NA	NA	NA	NA	NA
25/3/16	sydney	1	Macquarie Uni Bar	13	b	ball	2	not done	NA	NA	NA	NA	NA	NA	NA	NA	NA	NA	NA	NA	NA	NA	NA	NA	NA	NA	NA	NA	NA	NA
25/3/16	sydney	1	Talavera Rd	16	b	ball	2	1 ( abit dodgy, female is scared by the ball)	NA	1	0	0	0	0	look	0:07:44	NA	NA	NA	NA	NA	NA	NA	NA	NA	NA	NA	NA	0:07:45	NA
25/3/16	sydney	1	Baronia Park	22	b	ball	2	not done	NA	NA	NA	NA	NA	NA	NA	NA	NA	NA	NA	NA	NA	NA	NA	NA	NA	NA	NA	NA	NA	NA
27/3/16	sydney	1	Brett Park, Drummoyne	35	b	ball	2	not done	NA	NA	NA	NA	NA	NA	NA	NA	NA	NA	NA	NA	NA	NA	NA	NA	NA	NA	NA	NA	NA	NA
24/3/16	sydney	1	Hawkesbury Campus cnr Vines & Londonderry	46	b	ball	2	not done	NA	NA	NA	NA	NA	NA	NA	NA	NA	NA	NA	NA	NA	NA	NA	NA	NA	NA	NA	NA	NA	NA
31/3/16	thredbo	0	Thredbo golf course - middle family	19	b	ball	2	1	NA	1	0	0	NA	0	look	0:02:44	NA	NA	NA	NA	NA	NA	NA	NA	NA	NA	NA	NA	0:02:53	NA
5/4/16	thredbo	0	Thredbo golf course - top family	25	b	ball	2	1	NA	1	0	NA	NA	0	look	0:02:30	NA	NA	NA	NA	NA	NA	NA	NA	NA	NA	NA	NA	NA	NA
6/4/16	thredbo	0	Talbingo golf course	28	b	ball	2	1	NA	1	0	0	NA	0	look	0:01:37	NA	NA	NA	NA	NA	NA	NA	NA	NA	NA	NA	NA	0:01:37	NA
6/4/16	thredbo	0	Talbingo caravan park	34	b	ball	2	1	NA	1	0	0	NA	0	look	0:02:09	NA	NA	NA	NA	NA	NA	NA	NA	NA	NA	NA	NA	0:02:10	NA
7/4/16	thredbo	0	Talbingo primary school	40	b	ball	2	1	NA	1	0	0	NA	0	look	0:02:35	NA	NA	NA	NA	NA	NA	NA	NA	NA	NA	NA	NA	0:02:35	NA
NA	thredbo	0	Thredbo family 1	54	b	ball	2	1	NA	1	1	1	0	0	attack	0:03:50	0:03:52	0:03:58	NA	NA	NA	NA	NA	NA	NA	NA	NA	NA	0:04:10	NA
21/4/16	thredbo	0	Thredbo 2 (Redbank)	65	b	ball	2	1	NA	1	0	0	NA	0	look	0:03:23	NA	NA	NA	NA	NA	NA	NA	NA	NA	NA	NA	NA	0:03:23	NA
21/4/16	thredbo	0	Golf Course, Crackenback	68	b	ball	2	1	NA	1	0	0	NA	0	look	0:02:24	NA	NA	NA	NA	NA	NA	NA	NA	NA	NA	NA	NA	0:02:24	NA
22/4/16	thredbo	0	Bullocks drive, Crackenback	72	b	ball	2	1	NA	1	0	0	NA	0	look	0:03:13	NA	NA	NA	NA	NA	NA	NA	NA	NA	NA	NA	NA	0:03:13	NA
23/4/16	thredbo	0	Thredbo golf course - Very top family	76	b	ball	2	1	NA	1	0	0	NA	0	look	0:06:38	NA	NA	NA	NA	NA	NA	NA	NA	NA	NA	NA	NA	0:06:38	NA
31/3/16	thredbo	0	Thredbo 2 (Redbank)	22	b	ball	2	1	NA	1	0	0	NA	0	look	0:06:29	NA	NA	NA	NA	NA	NA	NA	NA	NA	NA	NA	NA	0:06:29	NA
8/4/16	thredbo	0	Jounama creek, Talbingo	43	b	ball	2	1	NA	1	1	0	NA	0	approach	0:02:55	0:02:56	NA	NA	NA	NA	NA	NA	NA	NA	NA	NA	NA	0:03:00	NA
25/3/16	thredbo	0	Llittle Thredbo Way, Crackenback	4	b	ball	2	not done	NA	NA	NA	NA	NA	NA	NA	NA	NA	NA	NA	NA	NA	NA	NA	NA	NA	NA	NA	NA	NA	NA
27/3/16	thredbo	0	Thredbo golf course - top family	13	b	ball	2	not done	NA	NA	NA	NA	NA	NA	NA	NA	NA	NA	NA	NA	NA	NA	NA	NA	NA	NA	NA	NA	NA	NA
6/4/16	thredbo	0	Talbingo caravan park	31	b	ball	2	not done	NA	NA	NA	NA	NA	NA	NA	NA	NA	NA	NA	NA	NA	NA	NA	NA	NA	NA	NA	NA	NA	NA
21/4/16	thredbo	0	Thredbo 2 (Redbank)	66	b	ball	2	not done	NA	NA	NA	NA	NA	NA	NA	NA	NA	NA	NA	NA	NA	NA	NA	NA	NA	NA	NA	NA	NA	NA
23/4/16	thredbo	0	Alpine Way, Crackenback	78	b	ball	2	not done	NA	NA	NA	NA	NA	NA	NA	NA	NA	NA	NA	NA	NA	NA	NA	NA	NA	NA	NA	NA	NA	NA
7/4/16	thredbo	0	Talbingo petrol station	37	b	ball	2	useable?	NA	1	0	0	NA	0	look	0:02:41	NA	NA	NA	NA	NA	NA	NA	NA	NA	NA	NA	NA	0:02:41	NA
23/3/16	thredbo	0	Golf Course, Crackenback	1	b	ball	2	NA	NA	NA	0	0	NA	0	NA	0:05	NA	NA	NA	NA	NA	NA	NA	NA	NA	NA	NA	NA	0:05:08	NA	was marked useable? Changed by TOM
27/3/16	thredbo	0	Bullocks drive, Crackenback	10	b	ball	2	not done	NA	NA	NA	NA	NA	NA	NA	NA	NA	NA	NA	NA	NA	NA	NA	NA	NA	NA	NA	NA	NA	NA
25/3/16	sydney	1	103 Western Cres, Gladesville	9	b	ball	2	NA	NA	NA	NA	NA	NA	NA	NA	NA	NA	NA	NA	NA	NA	NA	NA	NA	NA	NA	NA	NA	NA	NA
27/3/16	sydney	1	Armatidge Reserve, Chiswick	41	b	ball	2	1	NA	1	0	0	0	0	look	NA	NA	NA	NA	NA	NA	NA	NA	NA	NA	NA	NA	NA	NA	NA
27/3/16	sydney	1	Sydney Uni front lawn	43	b	ball	2	NA	NA	NA	NA	NA	0	NA	NA	NA	NA	NA	NA	NA	NA	NA	NA	NA	NA	NA	NA	NA	NA	NA
29/3/16	sydney	1	Centennial Park 2	50	b	ball	2	NA	NA	NA	NA	NA	NA	NA	NA	NA	NA	NA	NA	NA	NA	NA	NA	NA	NA	NA	NA	NA	NA	NA
29/3/16	sydney	1	Centennial Park 2	51	b	ball	2	NA	NA	NA	NA	NA	NA	NA	NA	NA	NA	NA	NA	NA	NA	NA	NA	NA	NA	NA	NA	NA	NA	NA
29/3/16	sydney	1	Varna Park, Coogee	57	b	ball	2	NA	NA	NA	NA	NA	NA	NA	NA	NA	NA	NA	NA	NA	NA	NA	NA	NA	NA	NA	NA	NA	NA	NA
27/3/16	thredbo	0	Alpine larder, Crackenback	7	b	ball	2	not done	NA	NA	NA	NA	NA	NA	NA	NA	NA	NA	NA	NA	NA	NA	NA	NA	NA	NA	NA	NA	NA	NA
29/3/16	thredbo	0	Thredbo golf course - bottom family	16	b	ball	2	not done	NA	NA	NA	NA	NA	NA	NA	NA	NA	NA	NA	NA	NA	NA	NA	NA	NA	NA	NA	NA	NA	NA
8/4/16	thredbo	0	Yarangobilly	46	b	ball	2	NA	NA	1	NA	1	NA	0	NA	NA	NA	NA	NA	NA	NA	NA	NA	NA	NA	NA	NA	NA	NA	NA
8/4/16	thredbo	0	Yarangobilly	49	b	ball	2	NA	NA	1	NA	0	NA	0	NA	NA	NA	NA	NA	NA	NA	NA	NA	NA	NA	NA	NA	NA	NA	NA
12/4/16	thredbo	0	Golf Course, Crackenback	52	b	ball	2	NA	NA	NA	NA	NA	NA	NA	NA	NA	NA	NA	NA	NA	NA	NA	NA	NA	NA	NA	NA	NA	NA	NA
21/4/16	thredbo	0	Thredbo golf course - top family	69	b	ball	2	NA	NA	NA	NA	NA	NA	NA	NA	NA	NA	NA	NA	NA	NA	NA	NA	NA	NA	NA	NA	NA	NA	NA
NA	thredbo	0	NA	NA	b	ball	2	1	NA	1	0	0	NA	0	look	12:01:50AM	NA	NA	NA	NA	NA	NA	NA	NA	NA	NA	NA	NA	0:01:59	NA
NA	thredbo	0	NA	NA	b	ball	2	1	0	NA	0	1	0	0	NA	NA	0	0	0	0	NA	NA	NA	NA	NA	NA	0	0	NA	NA
23/3/16	sydney	1	Granny Smith Memorial Park	2	g	cricket	2	1	NA	1	1	1	1	1	eat	0:01:34	0:01:34	0:01:36	NA	0:01:58	NA	NA	NA	NA	NA	NA	NA	NA	0:01:58	0
24/3/16	sydney	1	Hawkesbury Campus (K16)	5	g	cricket	2	1	NA	1	1	1	1	1	eat	0:04:27	0:04:27	0:04:32	NA	0:04:34	NA	NA	NA	NA	NA	NA	NA	NA	0:04:34	0
24/3/16	sydney	1	Hawkesbury Campus cnr Vines & Londonderry	8	g	cricket	2	1	NA	1	1	1	1	1	eat	0:03:04	0:03:11	0:03:12	NA	0:03:31	NA	NA	NA	NA	NA	NA	NA	NA	0:03:31	0
25/3/16	sydney	1	Macquarie Uni Bar	12	c	cricket	2	1	NA	1	1	1	1	1	eat	0:02:21	0:02:21	0:02:22	NA	0:02:26	NA	NA	NA	NA	NA	NA	NA	NA	0:02:26	0
25/3/16	sydney	1	BBE	18	c	cricket	2	1	NA	1	1	1	1	1	eat	0:03:34	0:03:37	0:03:37	NA	0:03:38	NA	NA	NA	NA	NA	NA	NA	NA	0:03:38	0
25/3/16	sydney	1	Baronia Park	21	c	cricket	2	1	NA	1	1	1	1	1	eat	0:09:38	0:09:41	0:09:50	NA	0:09:54	NA	NA	NA	NA	NA	NA	NA	NA	0:09:54	0
26/3/16	sydney	1	Commenara Playing fields	28	c	cricket	2	1	NA	1	0	0	0	0	look	0:03:23	0:03:23	0:03:25	NA	0:03:31	NA	NA	NA	NA	NA	NA	NA	NA	0:03:31	0
27/3/16	sydney	1	Bicenntenial Park, Glebe	38	c	cricket	2	1	NA	1	1	1	1	1	eat	0:06:44	0:06:44	0:06:44	NA	0:07:11	NA	NA	NA	NA	NA	NA	NA	NA	0:07:11	0
27/3/16	sydney	1	Sydney Uni	42	c	cricket	2	1	NA	1	1	1	1	1	eat	0:03:34	0:03:34	0:03:36	NA	0:03:36	NA	NA	NA	NA	NA	NA	NA	NA	0:03:36	0
30/3/16	sydney	1	McLaurin St, Umina Beach	66	c	cricket	2	1	NA	1	1	1	1	1	eat	0:02:46	NA	0:02:52	NA	0:03:12	NA	NA	NA	NA	NA	NA	NA	NA	0:03:12	0
31/3/16	sydney	1	cnr Burdett Pl, Unima Beach	70	c	cricket	2	1	NA	1	1	1	1	1	eat	0:02:21	0:02:24	0:02:37	NA	0:02:53	NA	NA	NA	NA	NA	NA	NA	NA	0:02:53	0
31/3/16	sydney	1	end Burdett Pl, Umina Beach	73	c	cricket	2	1	NA	1	1	1	1	1	eat	0:02:39	NA	0:02:39	NA	0:02:40	NA	NA	NA	NA	NA	NA	NA	NA	0:02:40	0
30/3/16	sydney	1	Umina Oval	62a	c	cricket	2	1	NA	1	1	1	1	1	eat	0:06:02	NA	0:06:02	NA	0:06:02	NA	NA	NA	NA	NA	NA	NA	NA	0:06:02	0
25/3/16	sydney	1	Talavera Rd	15	c	cricket	2	NA	NA	NA	NA	NA	NA	NA	NA	NA	NA	NA	NA	NA	NA	NA	NA	NA	NA	NA	NA	NA	NA	NA
27/3/16	sydney	1	Gladesville Reserve field	34	c	cricket	2	0	NA	1	1	1	1	1	eat	0:03:58	0:03:58	0:04:12	NA	0:04:12	NA	NA	NA	NA	NA	NA	NA	NA	0:04:12	0
30/3/16	thredbo	0	Bullocks drive, Crackenback	18	g	cricket	2	1	NA	1	1	1	1	1	eat	0:01:23	0:01:23	0:01:23	NA	0:01:23	NA	NA	NA	NA	NA	NA	NA	NA	0:01:23	0
1/3/16	thredbo	0	Woodrow ridge, Thredbo	23	g	cricket	2	1	NA	1	1	1	1	1	eat	0:04:00	0:04:00	0:04:03	NA	0:04:06	NA	NA	NA	NA	NA	NA	NA	NA	0:04:06	0
5/4/16	thredbo	0	Thredbo golf course - bottom family	26	g	cricket	2	1	NA	1	1	1	1	1	eat	0:04:18	0:04:18	0:04:23	NA	0:04:24	NA	NA	NA	NA	NA	NA	NA	NA	0:04:24	0
6/4/16	thredbo	0	Talbingo caravan park	32	g	cricket	2	1	NA	1	1	1	1	1	eat	0:01:50	0:01:50	0:01:51	NA	0:02:11	NA	NA	NA	NA	NA	NA	NA	NA	0:02:11	0
7/4/16	thredbo	0	Talbingo petrol station	35	g	cricket	2	1	NA	1	1	1	1	1	eat	0:03:29	0:03:29	0:03:29	NA	0:03:29	NA	NA	NA	NA	NA	NA	NA	NA	0:03:29	0
7/4/16	thredbo	0	Talbingo caravan park	38	g	cricket	2	1	NA	1	1	1	1	1	eat	0:04:09	NA	0:04:10	NA	0:04:14	NA	NA	NA	NA	NA	NA	NA	NA	0:04:14	0
8/4/16	thredbo	0	Yarangobilly	47	g	cricket	2	1	NA	1	1	1	1	1	eat	0:02:42	0:02:42	0:02:42	NA	0:02:42	NA	NA	NA	NA	NA	NA	NA	NA	0:02:42	0
8/4/16	thredbo	0	Yarangobilly	50	g	cricket	2	1	NA	1	1	1	1	1	eat	0:04:02	0:04:02	0:04:02	NA	0:04:03	NA	NA	NA	NA	NA	NA	NA	NA	0:04:03	0
Kate vid	thredbo	0	NA	53	g	cricket	2	1	NA	1	1	1	0	0	attack	0:06:17	NA	0:06:18	NA	NA	NA	NA	NA	NA	NA	NA	NA	NA	0:06:18	1
19/4/16	thredbo	0	Ski tube	62	g	cricket	2	1	NA	1	0	0	0	0	look	0:00:37	NA	NA	NA	NA	NA	NA	NA	NA	NA	NA	NA	NA	0:00:37	1
23/4/16	thredbo	0	Llittle Thredbo Way, Crackenback	74	g	cricket	2	1	NA	1	1	1	1	1	eat	0:03:54	0:03:54	0:03:54	NA	0:03:55	NA	NA	NA	NA	NA	NA	NA	NA	0:03:55	0
28/3/16	thredbo	0	Thredbo golf course - top family	14	g	cricket	2	0	NA	NA	NA	NA	NA	NA	NA	NA	NA	NA	NA	NA	NA	NA	NA	NA	NA	NA	NA	NA	NA	NA
20/4/16	thredbo	0	Geehi camp ground, back	64	g	cricket	2	0	NA	NA	NA	NA	NA	NA	NA	NA	NA	NA	NA	NA	NA	NA	NA	NA	NA	NA	NA	NA	NA	NA
6/4/16	thredbo	0	Talbingo golf course	29	g	cricket	2	1	NA	0	NA	NA	NA	NA	NA	NA	NA	NA	NA	NA	NA	NA	NA	NA	NA	NA	NA	NA	NA	NA
25/3/16	sydney	1	Baronia Park	24	c	cricket	2	NA	NA	NA	NA	NA	NA	NA	NA	NA	NA	NA	NA	NA	NA	NA	NA	NA	NA	NA	NA	NA	NA	NA
26/3/16	sydney	1	Turranurra Station park	31	c	cricket	2	NA	NA	NA	NA	NA	NA	NA	NA	NA	NA	NA	NA	NA	NA	NA	NA	NA	NA	NA	NA	NA	NA	NA
28/3/16	sydney	1	Centennial Park	48	c	cricket	2	NA	NA	NA	NA	NA	NA	NA	NA	NA	NA	NA	NA	NA	NA	NA	NA	NA	NA	NA	NA	NA	NA	NA
29/3/16	sydney	1	Waverly? near Cooper Park	52	c	cricket	2	NA	NA	NA	NA	NA	NA	NA	NA	NA	NA	NA	NA	NA	NA	NA	NA	NA	NA	NA	NA	NA	NA	NA
29/3/16	sydney	1	Waverly? near Cooper Park	53	c	cricket	2	NA	NA	NA	NA	NA	NA	NA	NA	NA	NA	NA	NA	NA	NA	NA	NA	NA	NA	NA	NA	NA	NA	NA
29/3/16	sydney	1	Bellvue Park	56	c	cricket	2	NA	NA	NA	NA	NA	NA	NA	NA	NA	NA	NA	NA	NA	NA	NA	NA	NA	NA	NA	NA	NA	NA	NA
29/3/16	sydney	1	Next to UNSW sports fields	59	c	cricket	2	NA	NA	NA	NA	NA	NA	NA	NA	NA	NA	NA	NA	NA	NA	NA	NA	NA	NA	NA	NA	NA	NA	NA
30/3/16	sydney	1	Jumbuck Cres, Woy Woy	60c	c	cricket	2	NA	NA	NA	NA	NA	NA	NA	NA	NA	NA	NA	NA	NA	NA	NA	NA	NA	NA	NA	NA	NA	NA	NA
23/3/16	thredbo	0	Llittle Thredbo Way, Crackenback	2	g	cricket	2	NA	NA	NA	NA	NA	NA	NA	NA	NA	NA	NA	NA	NA	NA	NA	NA	NA	NA	NA	NA	NA	NA	NA
Jess video	thredbo	0	Ski tube	57	g	cricket	2	NA	NA	NA	NA	NA	NA	NA	NA	NA	NA	NA	NA	NA	NA	NA	NA	NA	NA	NA	NA	NA	NA	NA
30/3/16	thredbo	0	Golf Course, Crackenback	58	g	cricket	2	NA	NA	1	NA	0	NA	0	NA	NA	NA	NA	NA	NA	NA	NA	NA	NA	NA	NA	NA	NA	NA	NA
26/3/16	thredbo	0	Bullocks drive, Crackenback	5	g	cricket	2	NA	NA	NA	NA	NA	NA	NA	NA	NA	NA	NA	NA	NA	NA	NA	NA	NA	NA	NA	NA	NA	NA	NA
27/3/16	thredbo	0	Bullocks drive, Crackenback	8	g	cricket	2	NA	NA	NA	NA	NA	NA	NA	NA	NA	NA	NA	NA	NA	NA	NA	NA	NA	NA	NA	NA	NA	NA	NA
27/3/16	thredbo	0	Alpine larder, Crackenback	11	g	cricket	2	NA	NA	NA	NA	NA	NA	NA	NA	NA	NA	NA	NA	NA	NA	NA	NA	NA	NA	NA	NA	NA	NA	NA
31/3/16	thredbo	0	Thredbo golf course - middle family	20	g	cricket	2	NA	NA	NA	NA	NA	NA	NA	NA	NA	NA	NA	NA	NA	NA	NA	NA	NA	NA	NA	NA	NA	NA	NA
31/3/16	thredbo	0	Thredbo golf course - middle family (same bird as trial 20)	20	g	cricket	2	NA	NA	NA	NA	0	0	0	NA	NA	NA	NA	NA	NA	NA	NA	NA	NA	NA	NA	NA	NA	NA	NA
7/4/16	thredbo	0	Talbingo golf course	41	g	cricket	2	NA	NA	NA	NA	NA	NA	NA	NA	NA	NA	NA	NA	NA	NA	NA	NA	NA	NA	NA	NA	NA	NA	NA
8/6/16	thredbo	0	Jounama creek, Talbingo	44	g	cricket	2	NA	NA	NA	NA	NA	NA	NA	NA	NA	NA	NA	NA	NA	NA	NA	NA	NA	NA	NA	NA	NA	NA	NA
21/4/16	thredbo	0	Alpine larder, Crackenback	71	b	ball	2	NA	NA	NA	NA	NA	NA	NA	NA	NA	NA	NA	NA	NA	NA	NA	NA	NA	NA	NA	NA	NA	0:14:30	1
